# Supplementary material for: Intranasal hemagglutinin protein boosters induce protective mucosal immunity against influenza A viruses in mice
Source: Proc Natl Acad Sci U S A. 2025 Sep 24;122(39):e2422171122. doi: 10.1073/pnas.2422171122 (PMC12501169; doi:10.1073/pnas.2422171122)
Supplement: Supplementary file 3 — Code S02 (R) [file pnas.2422171122.sd02.r]

##############################################################################
################################# Preparation ################################
##############################################################################

# Load packages
library(readxl) # for reading excel files
library(ggplot2) # for making plots
library(scales) # when plotting, to access break formatting functions
library(ggpubr) # when plotting, to make multiple plots together


# Read the data
dat1 <- read_excel("xxx/250702 PrimeHA_correlate_of_protection_Dataset.xlsx", sheet = 1)
dat2 <- read_excel("xxx/250702 PrimeHA_correlate_of_protection_Dataset.xlsx", sheet = 2)

dat1 <- dat1[1:30,1:11]
dat2 <- dat2[1:31,1:13]

# Reformat the data to fit the needs for data analysis and visualization
# Suppressing warnings is used because NA appears in the first data set
suppressWarnings({ 
dat_analysis1 <- data.frame(Group = c(rep("Naive",4),
                                     rep("Prime",4),
                                     rep("Prime+boost",4),
                                     rep("Prime+HA",4),
                                     rep("Prime+boost+boost",4),
                                     rep("Prime+boost+HA",4),
                                     rep("Prime+HA+HA",4)),
                           Immune_BALF_IgA = as.numeric(as.matrix(dat1[3:nrow(dat1),8])),
                           Immune_BALF_IgG = as.numeric(as.matrix(dat1[3:nrow(dat1),9])),
                           Immune_NW_IgA = as.numeric(as.matrix(dat1[3:nrow(dat1),10])),
                           Immune_NW_IgG = as.numeric(as.matrix(dat1[3:nrow(dat1),11])),
                           Protection_Tissue_Viral_NP_RNA = as.numeric(as.matrix(dat1[3:nrow(dat1),3])),
                           Protection_Tissue_Viral_HA_RNA = as.numeric(as.matrix(dat1[3:nrow(dat1),4])),
                           Protection_Viral_Titer_Nasal = as.numeric(as.matrix(dat1[3:nrow(dat1),5])),
                           Protection_Viral_Titer_BALF = as.numeric(as.matrix(dat1[3:nrow(dat1),6])))

dat_analysis2 <- data.frame(Group = c(rep("Naive",4),
                                      rep("Prime",4),
                                      rep("Prime+boost",4),
                                      rep("Prime+HA",4),
                                      rep("Prime+boost+boost",4),
                                      rep("Prime+boost+HA",5),
                                      rep("Prime+HA+HA",4)),
                            Immune_BALF_IgA = as.numeric(as.matrix(dat2[3:nrow(dat2),9])),
                            Immune_BALF_IgG = as.numeric(as.matrix(dat2[3:nrow(dat2),10])),
                            Immune_Serum_IgG = as.numeric(as.matrix(dat2[3:nrow(dat2),11])),
                            Immune_NW_IgA = as.numeric(as.matrix(dat2[3:nrow(dat2),12])),
                            Immune_NW_IgG = as.numeric(as.matrix(dat2[3:nrow(dat2),13])),
                            Protection_Tissue_Viral_NP_RNA = as.numeric(as.matrix(dat2[3:nrow(dat2),3])),
                            Protection_Tissue_Viral_HA_RNA = as.numeric(as.matrix(dat2[3:nrow(dat2),4])),
                            Protection_Viral_Titer_Nasal = as.numeric(as.matrix(dat2[3:nrow(dat2),5])),
                            Protection_Viral_Titer_BALF = as.numeric(as.matrix(dat2[3:nrow(dat2),6])),
                            Protection_Body_Weight = as.numeric(as.matrix(dat2[3:nrow(dat2),7])))
})


# Combine experiment 1 and 2 together and create a new data set
dat_analysis12 <- data.frame(Exp = c(rep("Exp 1", nrow(dat_analysis1)), rep("Exp 2", nrow(dat_analysis2))),
                             Group = c(dat_analysis1$Group, dat_analysis2$Group),
                             Immune_BALF_IgA = c(dat_analysis1$Immune_BALF_IgA, dat_analysis2$Immune_BALF_IgA),
                             Immune_BALF_IgG = c(dat_analysis1$Immune_BALF_IgG, dat_analysis2$Immune_BALF_IgG),
                             Immune_NW_IgA = c(dat_analysis1$Immune_NW_IgA, dat_analysis2$Immune_NW_IgA),
                             Immune_NW_IgG = c(dat_analysis1$Immune_NW_IgG, dat_analysis2$Immune_NW_IgG),
                             Protection_Tissue_Viral_NP_RNA = c(dat_analysis1$Protection_Tissue_Viral_NP_RNA, dat_analysis2$Protection_Tissue_Viral_NP_RNA),
                             Protection_Tissue_Viral_HA_RNA = c(dat_analysis1$Protection_Tissue_Viral_HA_RNA, dat_analysis2$Protection_Tissue_Viral_HA_RNA),
                             Protection_Viral_Titer_Nasal = c(dat_analysis1$Protection_Viral_Titer_Nasal, dat_analysis2$Protection_Viral_Titer_Nasal),
                             Protection_Viral_Titer_BALF = c(dat_analysis1$Protection_Viral_Titer_BALF, dat_analysis2$Protection_Viral_Titer_BALF))


##############################################################################
################################ Visualization ###############################
##############################################################################
data_point_size <- 2


############################ Figures for exp 1 and 2 #########################
# Specify x- and y-axis labels
immune_list <- c("BALF anti-PR8 HA IgA titer", 
                 "BALF anti-PR8 HA IgG titer", 
                 "NW anti-PR8 HA IgA titer", 
                 "NW anti-PR8 HA IgG titer")
protection_list <- c("Influenza virus NP RNA (Log fold)", 
                     "Influenza virus HA RNA (Log fold)",
                     "NW viral titer (PFU/ml)", 
                     "BALF viral titer (PFU/ml)")

# List of figures 
fig_list <- list()

Group <- c("Prime+HA","Prime+boost+HA","Prime+HA+HA") 

dat_analysis12$Group[dat_analysis12$Group == "Prime+HA"] <- "P+HA"
dat_analysis12$Group[dat_analysis12$Group == "Prime+boost+HA"] <- "P+B+HA"
dat_analysis12$Group[dat_analysis12$Group == "Prime+HA+HA"] <- "P+HA+HA"

Group <- c("P+HA","P+B+HA","P+HA+HA") 

# Plot
# Suppressing warnings is used because `aes_string()` was deprecated 
# in ggplot2 3.0.0; `aes_string()` is used to store plots within loops.
suppressWarnings({ 
  for (i in 1:4){
    for (p in 1:4){
      temp <- dat_analysis12[dat_analysis12$Group %in% Group, c(2, 2+i, 6+p)]
      
      if (p %in% c(1,2)){
        fig_list[[(i-1)*4 + p]] <- ggplot(temp, 
                                          aes_string(x = names(temp)[3], 
                                                     y = names(temp)[2])) +
          geom_point(aes(color = Group, shape = Group), size = data_point_size, stroke = 1, fill = "orange") +  
          scale_shape_manual(values=c(1,25,0)) + 
          scale_color_manual(values=c("brown","orange","mediumorchid1")) + 
          annotate("text", x = min(temp[,3], na.rm = T)+0.5*(max(temp[,3], na.rm = T)-min(temp[,3], na.rm = T)),
                   y = max(temp[,2], na.rm = T) - (max(temp[,2], na.rm = T) - min(temp[,2], na.rm = T))*0.07, 
                   label=(paste0("r=",round(cor.test(temp[,2], temp[,3], method = "spearman")$estimate,4),
                                 ifelse(format(round(cor.test(temp[,2], temp[,3], method = "spearman", exact = F)$p.value,4), scientific = F) == 0,
                                        ", p<0.0001",
                                        paste0(", p=",
                                               format(round(cor.test(temp[,2], temp[,3], method = "spearman", exact = F)$p.value,4), scientific = F)))))) +
          xlab(protection_list[p]) +
          ylab(immune_list[i]) + 
          theme_bw()
      } else{
        fig_list[[(i-1)*4 + p]] <- ggplot(temp, 
                                          aes_string(x = names(temp)[3], 
                                                     y = names(temp)[2])) +
          geom_point(aes(color = Group, shape = Group), size = data_point_size, stroke = 1, fill = "orange") +  
          scale_shape_manual(values=c(1,25,0)) + 
          scale_color_manual(values=c("brown","orange","mediumorchid1")) + 
          annotate("text", x = 10^(min(log10(temp[,3]), na.rm = T)+0.5*(max(log10(temp[,3]), na.rm = T)-min(log10(temp[,3]), na.rm = T))),
                   y = max(temp[,2], na.rm = T) - (max(temp[,2], na.rm = T) - min(temp[,2], na.rm = T))*0.07, 
                   label=(paste0("r=",round(cor.test(temp[,2], temp[,3], method = "spearman")$estimate,4),
                                 ifelse(format(round(cor.test(temp[,2], temp[,3], method = "spearman", exact = F)$p.value,4), scientific = F) == 0,
                                        ", p<0.0001",
                                        paste0(", p=",
                                               format(round(cor.test(temp[,2], temp[,3], method = "spearman", exact = F)$p.value,4), scientific = F)))))) +
          xlab(protection_list[p]) +
          ylab(immune_list[i]) + 
          scale_x_log10(breaks = trans_breaks("log10", function(x) 10^x),
                        labels = trans_format("log10", math_format(10^.x))) +
          theme_bw()
      }
      
    }
  }
})


figA <- ggarrange(fig_list[[1]], fig_list[[2]], fig_list[[4]],
                  fig_list[[5]], fig_list[[6]], fig_list[[8]],
                  common.legend = TRUE,
                  ncol = 3, nrow = 2) # 800*600

figC <- ggarrange(fig_list[[11]], fig_list[[15]], 
                  common.legend = TRUE,
                  ncol = 1, nrow = 2) # 266*600


############################ Figures for exp 2 ###############################
# Specify x- and y-axis labels
immune_list <- "Serum anti-PR8 HA IgG titer"
protection_list <- c("Influenza virus NP RNA (Log fold)", 
                     "Influenza virus HA RNA (Log fold)", 
                     "NW viral titer (PFU/ml)", 
                     "BALF viral titer (PFU/ml)")


# List of figures 
fig_list_2 <- list()

Group <- c("Prime+HA","Prime+boost+HA","Prime+HA+HA") 

dat_analysis2$Group[dat_analysis2$Group == "Prime+HA"] <- "P+HA"
dat_analysis2$Group[dat_analysis2$Group == "Prime+boost+HA"] <- "P+B+HA"
dat_analysis2$Group[dat_analysis2$Group == "Prime+HA+HA"] <- "P+HA+HA"

Group <- c("P+HA","P+B+HA","P+HA+HA")

# Plot
# Suppressing warnings is used because `aes_string()` was deprecated 
# in ggplot2 3.0.0; `aes_string()` is used to store plots within loops.
suppressWarnings({ 
  for (p in 1:5){
    temp <- dat_analysis2[dat_analysis2$Group %in% Group, c(1, 4, 6+p)]
    
    if (p %in% c(1,2)){
      fig_list_2[[p]] <- ggplot(temp, 
                                aes_string(x = names(temp)[3], 
                                           y = names(temp)[2])) +
        geom_point(aes(color = Group, shape = Group), size = data_point_size, stroke = 1, fill = "orange") + 
        scale_shape_manual(values=c(1,25,0)) + 
        scale_color_manual(values=c("brown","orange","mediumorchid1")) + 
        annotate("text", x = min(temp[,3], na.rm = T)+0.5*(max(temp[,3], na.rm = T)-min(temp[,3], na.rm = T)), 
                 y = max(temp[,2], na.rm = T) - (max(temp[,2], na.rm = T) - min(temp[,2], na.rm = T))*0.07, 
                 label=(paste0("r=",round(cor.test(temp[,2], temp[,3], method = "spearman")$estimate,4),
                               ifelse(format(round(cor.test(temp[,2], temp[,3], method = "spearman", exact = F)$p.value,4), scientific = F) == 0,
                                      ", p<0.0001",
                                      paste0(", p=",
                                             format(round(cor.test(temp[,2], temp[,3], method = "spearman", exact = F)$p.value,4), scientific = F)))))) +
        xlab(protection_list[p]) +
        ylab(immune_list) + 
        theme_bw() 
      
    }else {
      fig_list_2[[p]] <- ggplot(temp, 
                                aes_string(x = names(temp)[3], 
                                           y = names(temp)[2])) +
        geom_point(aes(color = Group, shape = Group), size = data_point_size, stroke = 1, fill = "orange") + 
        scale_shape_manual(values=c(1,25,0)) + 
        scale_color_manual(values=c("brown","orange","mediumorchid1")) + 
        annotate("text", x = 10^(min(log10(temp[,3]), na.rm = T)+0.5*(max(log10(temp[,3]), na.rm = T)-min(log10(temp[,3]), na.rm = T))), 
                 y = max(temp[,2], na.rm = T) - (max(temp[,2], na.rm = T) - min(temp[,2], na.rm = T))*0.07,
                 label=(paste0("r=",round(cor.test(temp[,2], temp[,3], method = "spearman")$estimate,4),
                               ifelse(format(round(cor.test(temp[,2], temp[,3], method = "spearman", exact = F)$p.value,4), scientific = F) == 0,
                                      ", p<0.0001",
                                      paste0(", p=",
                                             format(round(cor.test(temp[,2], temp[,3], method = "spearman", exact = F)$p.value,4), scientific = F)))))) +
        xlab(protection_list[p]) +
        ylab(immune_list) + 
        scale_x_log10(breaks = trans_breaks("log10", function(x) 10^x),
                      labels = trans_format("log10", math_format(10^.x))) +
        theme_bw() 
    }
    
  }
})


figB <- ggarrange(fig_list_2[[1]], fig_list_2[[2]], fig_list_2[[4]], fig_list_2[[3]],
                  common.legend = TRUE,
                  ncol = 4, nrow = 1) # 1040*320

# Figure 3 including figA, figB, figC
figA; figB; figC
